# Supplementary material for: Innovative Approach for Human Semen Quality Assessment Based on Volatilomics
Source: Toxics. 2024 Jul 27;12(8):543. doi: 10.3390/toxics12080543 (PMC11360181; doi:10.3390/toxics12080543)
Supplement: Supplementary file 1 [file toxics-12-00543-s001.zip]

Archive with 1 entries (1 files):
- toxics-3068851-supplementary.pdf
